# Supplementary material for: Enocyanin Synergistically Enhances Sorafenib Sensitivity in Hepatocellular Carcinoma via Ferroptosis Induction Associated with p62/Keap1/Nrf2/HO-1 Pathway Inhibition
Source: Curr Issues Mol Biol. 2026 Mar 28;48(4):357. doi: 10.3390/cimb48040357 (PMC13114673; doi:10.3390/cimb48040357)
Supplement: Supplementary file 1 [file cimb-48-00357-s001.zip]

Archive with 1 entries (1 files):
- cimb-4181045-supplementary.pdf
